# Supplementary material for: Superimposed Pristine Limestone Aquifers with Marked Hydrochemical Differences Exhibit Distinct Fungal Communities
Source: Front Microbiol. 2016 May 9;7:666. doi: 10.3389/fmicb.2016.00666 (PMC4860458; doi:10.3389/fmicb.2016.00666)
Supplement: Supplementary file 1 [file Table_1.XLSX]

## Sheet: Sheet1
Table S1: The individual and cumulative contributions of different fungal OTUs in all the pairwise dissimilarities calculated with SIMPER based on the Bray-Curtis similarity index, along with their taxonomic affiliation
Taxon	Av. dissim	Contrib. %	Cumulative %	Mean abund. 1	Mean abund. 2	Rep_Seq	Domain	Kingdom	Phylum	Class	Order	Family	Genus	Species
H3-1 VS H3-2
Taxon	Av. dissim	Contrib. %	Cumulative %	Mean abund. H3-1	Mean abund. H3-2	Rep_Seq	Domain	Kingdom	Phylum	Class	Order	Family	Genus	Species
Otu_0010	12.96	19.39	19.39	25.9	0	IPTIW0E02DEO5C	Eukaryota	Fungi	Zygomycota	Zygomycota_class_Incertae_sedis	Mortierellales	Mortierellaceae	NA	NA
Otu_0004	11.16	16.69	36.08	5.1	27.4	IPTIW0E02CYS8Y	Eukaryota	Fungi	NA	NA	NA	NA	NA	NA
Otu_0006	7.357	11.01	47.09	14.7	0	IPTIW0E02DNX6U	Eukaryota	Fungi	Basidiomycota	Tremellomycetes	Tremellales	Tremellales_family_Incertae_sedis	Cryptococcus	Cryptococcus_victoriae
Otu_0007	5.133	7.68	54.77	12.6	2.29	IPTIW0E02DMLHR	Eukaryota	Fungi	Basidiomycota	Basidiomycota_class_Incertae_sedis	Malasseziales	Malasseziales_family_Incertae_sedis	Malassezia	Malassezia_restricta
Otu_0002	4.522	6.766	61.54	13.7	22.7	IPTIW0E02DDJIS	Eukaryota	Fungi	Basidiomycota	Basidiomycota_class_Incertae_sedis	Malasseziales	NA	NA	NA
Otu_0027	3.632	5.435	66.97	0	7.26	IPTIW0E02DAA9H	Eukaryota	Fungi	Basidiomycota	Agaricomycetes	Russulales	Peniophoraceae	NA	NA
Otu_0028	3.61	5.402	72.37	0	7.22	IPTIW0E02DWPGJ	Eukaryota	Fungi	Basidiomycota	Tremellomycetes	Tremellales	Tremellales_family_Incertae_sedis	Dioszegia	Dioszegia_buhagiarii
H4-1 VS H4-3
Taxon	Av. dissim	Contrib. %	Cumulative %	Mean abund. H4-1	Mean abund. H4-3	Rep_Seq	Domain	Kingdom	Phylum	Class	Order	Family	Genus	Species
Otu_0012	7.87	10.98	10.98	0	15.7	IPTIW0E02DVUE1	Eukaryota	Fungi	Basidiomycota	Agaricomycetes	Russulales	Stereaceae	Stereum	Stereum_sp_Po50
Otu_0016	5.737	8.003	18.98	11.5	0	IPTIW0E02D1Y42	Eukaryota	Fungi	Ascomycota	Leotiomycetes	Erysiphales	Erysiphaceae	Blumeria	Blumeria_graminis
Otu_0003	5.467	7.627	26.61	10.9	0	IPTIW0E02DLMF4	Eukaryota	Fungi	Ascomycota	NA	NA	NA	NA	NA
Otu_0020	4.264	5.949	32.56	0	8.53	IPTIW0E02DGMJV	Eukaryota	Fungi	Basidiomycota	Agaricomycetes	Agaricales	Mycenaceae	Mycena	NA
Otu_0006	4.251	5.93	38.49	10.4	1.86	IPTIW0E02DNX6U	Eukaryota	Fungi	Basidiomycota	Tremellomycetes	Tremellales	Tremellales_family_Incertae_sedis	Cryptococcus	Cryptococcus_victoriae
Otu_0026	3.315	4.624	43.11	0	6.63	IPTIW0E02C8G1Q	Eukaryota	Fungi	Ascomycota	Lecanoromycetes	Teloschistales	Teloschistaceae	Xanthoria	Xanthoria_coomae
Otu_0001	2.863	3.994	47.11	12.9	18.6	IPTIW0E02D74BL	Eukaryota	Fungi	Ascomycota	Dothideomycetes	Capnodiales	Davidiellaceae	Davidiella	NA
Otu_0002	2.647	3.693	50.8	0.61	5.9	IPTIW0E02DDJIS	Eukaryota	Fungi	Basidiomycota	Basidiomycota_class_Incertae_sedis	Malasseziales	NA	NA	NA
Otu_0008	2.629	3.667	54.47	2.52	7.78	IPTIW0E02DNT9U	Eukaryota	Fungi	Ascomycota	Dothideomycetes	Pleosporales	NA	NA	Pleosporales_sp_1_MU_2012
Otu_0036	1.868	2.606	57.07	0	3.74	IPTIW0E02DL9Q5	Eukaryota	Fungi	Basidiomycota	Ustilaginomycetes	Ustilaginales	Ustilaginaceae	Anthracocystis	Anthracocystis_sp_YL_2013
Otu_0037	1.787	2.493	59.57	0	3.57	IPTIW0E02EC4QG	Eukaryota	Fungi	Basidiomycota	Agaricomycetes	Russulales	Lachnocladiaceae	NA	NA
Otu_0025	1.763	2.459	62.03	4.37	0.842	IPTIW0E02EB2RW	Eukaryota	Fungi	Ascomycota	Eurotiomycetes	Eurotiales	Trichocomaceae	Penicillium	NA
Otu_0043	1.465	2.043	64.07	0	2.93	IPTIW0E02DFB29	Eukaryota	Fungi	Basidiomycota	Tremellomycetes	Tremellales	NA	NA	NA
Otu_0041	1.444	2.015	66.08	2.89	0	IPTIW0E02DJTHU	Eukaryota	Fungi	Ascomycota	Saccharomycetes	Saccharomycetales	Pichiaceae	Pichia	Pichia_jadinii
Otu_0019	1.243	1.734	67.82	1.77	4.26	IPTIW0E02D1YXT	Eukaryota	Fungi	Basidiomycota	Tremellomycetes	Holtermanniales	Holtermanniales_family_Incertae_sedis	Holtermanniella	Cryptococcus_festucosus
Otu_0049	1.12	1.562	69.38	0	2.24	IPTIW0E02EIHR9	Eukaryota	Fungi	Ascomycota	Leotiomycetes	Helotiales	Helotiales_family_Incertae_sedis	Oculimacula	Oculimacula_yallundae
Otu_0007	1	1.395	70.78	1.36	3.36	IPTIW0E02DMLHR	Eukaryota	Fungi	Basidiomycota	Basidiomycota_class_Incertae_sedis	Malasseziales	Malasseziales_family_Incertae_sedis	Malassezia	Malassezia_restricta
H5-1 VS H5-2
Taxon	Av. dissim	Contrib. %	Cumulative %	Mean abund. H5-1	Mean abund. H5-2	Rep_Seq	Domain	Kingdom	Phylum	Class	Order	Family	Genus	Species
Otu_0005	19.22	23.1	23.1	0	38.4	IPTIW0E02DWAK5	Eukaryota	Fungi	Basidiomycota	Tremellomycetes	Tremellales	NA	NA	Tremellales_sp
Otu_0009	14.81	17.8	40.9	29.6	0	IPTIW0E02DDZEI	Eukaryota	Fungi	Ascomycota	Sordariomycetes	NA	NA	NA	Sordariomycetes_sp_WF151
Otu_0011	9.385	11.28	52.18	18.8	0	IPTIW0E02EKFNN	Eukaryota	Fungi	Ascomycota	Leotiomycetes	Helotiales	Sclerotiniaceae	Monilinia	Monilinia_fructigena
Otu_0022	4.154	4.993	57.18	8.31	0	IPTIW0E02DNLND	Eukaryota	Fungi	Basidiomycota	Tremellomycetes	Tremellales	Tremellales_family_Incertae_sedis	Bullera	Bullera_globospora
Otu_0018	3.982	4.786	61.96	0.392	8.36	IPTIW0E02D4PQD	Eukaryota	Fungi	Basidiomycota	Tremellomycetes	Filobasidiales	Filobasidiaceae	Cryptococcus	Cryptococcus_stepposus
Otu_0023	2.934	3.527	65.49	6.4	0.528	IPTIW0E02DXHNO	Eukaryota	Fungi	Ascomycota	Dothideomycetes	Pleosporales	Pleosporaceae	Alternaria	NA
Otu_0001	2.791	3.354	68.85	12	6.44	IPTIW0E02D74BL	Eukaryota	Fungi	Ascomycota	Dothideomycetes	Capnodiales	Davidiellaceae	Davidiella	NA
Otu_0008	2.568	3.086	71.93	2.32	7.46	IPTIW0E02DNT9U	Eukaryota	Fungi	Ascomycota	Dothideomycetes	Pleosporales	NA	NA	Pleosporales_sp_1_MU_2012
H5-1 VS H5-3
Taxon	Av. dissim	Contrib. %	Cumulative %	Mean abund. H5-1	Mean abund. H5-3	Rep_Seq	Domain	Kingdom	Phylum	Class	Order	Family	Genus	Species
Otu_0003	27.97	29.69	29.69	0	55.9	IPTIW0E02DLMF4	Eukaryota	Fungi	Ascomycota	NA	NA	NA	NA	NA
Otu_0009	14.81	15.72	45.41	29.6	0	IPTIW0E02DDZEI	Eukaryota	Fungi	Ascomycota	Sordariomycetes	NA	NA	NA	Sordariomycetes_sp_WF151
Otu_0011	9.385	9.962	55.37	18.8	0	IPTIW0E02EKFNN	Eukaryota	Fungi	Ascomycota	Leotiomycetes	Helotiales	Sclerotiniaceae	Monilinia	Monilinia_fructigena
Otu_0001	4.443	4.716	60.09	12	3.13	IPTIW0E02D74BL	Eukaryota	Fungi	Ascomycota	Dothideomycetes	Capnodiales	Davidiellaceae	Davidiella	NA
Otu_0022	4.154	4.409	64.5	8.31	0	IPTIW0E02DNLND	Eukaryota	Fungi	Basidiomycota	Tremellomycetes	Tremellales	Tremellales_family_Incertae_sedis	Bullera	Bullera_globospora
Otu_0024	4	4.246	68.74	0	8	IPTIW0E02DPOEU	Eukaryota	Fungi	Ascomycota	NA	NA	NA	NA	NA
Otu_0030	3.407	3.616	72.36	0	6.81	IPTIW0E02DC6YY	Eukaryota	Fungi	Ascomycota	Dothideomycetes	Pleosporales	NA	NA	NA
H5-2 VS H5-3
Taxon	Av. dissim	Contrib. %	Cumulative %	Mean abund. H5-2	Mean abund. H5-3	Rep_Seq	Domain	Kingdom	Phylum	Class	Order	Family	Genus	Species
Otu_0003	27.76	30.15	30.15	0.417	55.9	IPTIW0E02DLMF4	Eukaryota	Fungi	Ascomycota	NA	NA	NA	NA	NA
Otu_0005	19.22	20.87	51.01	38.4	0	IPTIW0E02DWAK5	Eukaryota	Fungi	Basidiomycota	Tremellomycetes	Tremellales	NA	NA	Tremellales_sp
Otu_0018	4.039	4.386	55.4	8.36	0.278	IPTIW0E02D4PQD	Eukaryota	Fungi	Basidiomycota	Tremellomycetes	Filobasidiales	Filobasidiaceae	Cryptococcus	Cryptococcus_stepposus
Otu_0024	3.977	4.319	59.72	0.0463	8	IPTIW0E02DPOEU	Eukaryota	Fungi	Ascomycota	NA	NA	NA	NA	NA
Otu_0030	3.407	3.699	63.42	0	6.81	IPTIW0E02DC6YY	Eukaryota	Fungi	Ascomycota	Dothideomycetes	Pleosporales	NA	NA	NA
Otu_0008	3.365	3.654	67.07	7.46	0.727	IPTIW0E02DNT9U	Eukaryota	Fungi	Ascomycota	Dothideomycetes	Pleosporales	NA	NA	Pleosporales_sp_1_MU_2012
Otu_0031	3.204	3.479	70.55	0	6.41	IPTIW0E02DEVGP	Eukaryota	Fungi	Basidiomycota	Agaricomycetes	Auriculariales	NA	NA	NA
